# Supplementary material for: Shock Processing of Amino Acids Leading to Complex Structures—Implications to the Origin of Life
Source: Molecules. 2020 Nov 30;25(23):5634. doi: 10.3390/molecules25235634 (PMC7730583; doi:10.3390/molecules25235634)
Supplement: Supplementary file 1 [file molecules-25-05634-s001.zip]

Archive with 1 entries (1 files):
- molecules-998100-supplementary.tgz
